# Supplementary material for: Downregulation of Enteroendocrine Genes Predicts Survival in Colon Cancer: A Bioinformatics-Based Analysis
Source: Int J Mol Sci. 2025 Nov 18;26(22):11127. doi: 10.3390/ijms262211127 (PMC12652218; doi:10.3390/ijms262211127)
Supplement: Supplementary file 1 [file ijms-26-11127-s001.zip]

Archive with 17 entries (16 files):
- Supplementary/
- Supplementary/.DS_Store
- __MACOSX/Supplementary/._.DS_Store
- Supplementary/Table_S1.pdf
- __MACOSX/Supplementary/._Table_S1.pdf
- Supplementary/Table_S3.pdf
- __MACOSX/Supplementary/._Table_S3.pdf
- Supplementary/Table_S2.pdf
- __MACOSX/Supplementary/._Table_S2.pdf
- Supplementary/Table_S5.pdf
- __MACOSX/Supplementary/._Table_S5.pdf
- Supplementary/Table_S4.pdf
- __MACOSX/Supplementary/._Table_S4.pdf
- Supplementary/Manuscript_Supplementary_Figures_Legends_IJMS_v2.docx
- __MACOSX/Supplementary/._Manuscript_Supplementary_Figures_Legends_IJMS_v2.docx
- Supplementary/Supplementary_Figures_IJMS.pdf
- __MACOSX/Supplementary/._Supplementary_Figures_IJMS.pdf
